# Supplementary material for: Comparing BMD‐derived genotoxic potency estimations across variants of the transgenic rodent gene mutation assay
Source: Environ Mol Mutagen. 2017 Sep 25;58(9):632–43. doi: 10.1002/em.22137 (PMC5698699; doi:10.1002/em.22137)
Supplement: Supplementary file 5 — Supporting Information Tab S1 [file EM-58-632-s005.xls]

## Sheet: Supplementary Table S1
compound	Figure	sex	route	regimen	species	strain	type	transgene	tissue	rodent.age	exposure.days	sampling.time.days	dose.units	response.units	group.sizes	study.design	dosing.vehicle	publication.or.source
EMS	Figure 2/3	male	gavage	1perdayX28days	mouse	C57BL/6	delta mouse	gpt	bone.marrow	6-8 weeks	28	3	mg.kg.day	MFx10^5	5	five.dose.plus.control	PBS	Cao.2014.EnvironMolecMutagen.55.385-399
EMS	Figure 2/3	male	gavage	1perdayX28days	mouse	C57BL/6	delta mouse	gpt	liver	6-8 weeks	28	3	mg.kg.day	MFx10^5	5	five.dose.plus.control	PBS	Cao.2014.EnvironMolecMutagen.55.385-399
EMS	Figure 2/3	male	gavage	1perdayX28days	mouse	C57BL/6	delta mouse	gpt	small.intestine	6-8 weeks	28	3	mg.kg.day	MFx10^5	5	five.dose.plus.control	PBS	Cao.2014.EnvironMolecMutagen.55.385-399
EMS	Figure 2/3	male	gavage	1perdayX28days	mouse	C57BL/6	delta mouse	gpt	lung	6-8 weeks	28	3	mg.kg.day	MFx10^5	7	five.dose.plus.control	PBS	Cao.2014.EnvironMolecMutagen.55.385-399
EMS	Figure 2/3	male	gavage	1perdayX28days	mouse	BALB/C x DBA/2 (40.6)	MutaMouse	lacZ	bone.marrow	not reported	28	3	mg.kg.day	MFx10^5	7	seven.dose.plus.control	Water	Gocke.2009.ToxLett.678.101-107
EMS	Figure 2/3	male	gavage	1perdayX28days	mouse	BALB/C x DBA/2 (40.6)	MutaMouse	lacZ	liver	not reported	28	3	mg.kg.day	MFx10^5	7	seven.dose.plus.control	Water	Gocke.2009.ToxLett.678.101-107
EMS	Figure 2/4	male	gavage	1perdayX28days	mouse	BALB/C x DBA/2 (40.6)	MutaMouse	lacZ	small.intestine	not reported	28	3	mg.kg.day	MFx10^5	7	seven.dose.plus.control	Water	Gocke.2009.ToxLett.678.101-107
ENU	Figure 4	mix	intraperitoneal.injection	1perdayX1days	mouse	BALB/C x DBA/2 (40.6)	MutaMouse	cII	small.intestine	8 weeks	1	10	mg.kg.day	MFx10^5	6	three.dose.plus.control	PBS:DMSO	Swiger.2001.EvnMolecMutagen.37:297-303
ENU	Figure 4	mix	intraperitoneal.injection	1perdayX1days	mouse	BALB/C x DBA/2 (40.6)	MutaMouse	lacZ	small.intestine	8 weeks	1	10	mg.kg.day	MFx10^5	6	three.dose.plus.control	PBS:DMSO	Swiger.2001.EvnMolecMutagen.37:297-303
ENU	Figure 4	mix	intraperitoneal.injection	1perdayX1days	mouse	BALB/C x DBA/2 (40.6)	MutaMouse	gpt	small.intestine	8 weeks	1	10	mg.kg.day	MFx10^5	6	three.dose.plus.control	PBS:DMSO	Swiger.2001.EvnMolecMutagen.37:297-303
ENU	Figure 4	mix	intraperitoneal.injection	1perdayX1days	mouse	BALB/C x DBA/2 (40.6)	MutaMouse	cII	small.intestine	12-16 weeks	1	10	mg.kg.day	MFx10^5	6	three.dose.plus.control	PBS:DMSO	Swiger.1999.EnvMolecMutagen.34:201-207
ENU	Figure 4	mix	intraperitoneal.injection	1perdayX1days	mouse	BALB/C x DBA/2 (40.6)	MutaMouse	lacZ	small.intestine	12-16 weeks	1	10	mg.kg.day	MFx10^5	6	three.dose.plus.control	PBS:DMSO	Swiger.1999.EnvMolecMutagen.34:201-207
DMN	Figure 5	male	intraperitoneal.injection	1perdayX1days	mouse	C57BL/6	BigBlue mouse	lacI	liver	8 weeks	1	14	mg.kg.day	MFx10^5	4	two.dose.plus.control	olive.oil	Suzuki.1996.EnvMolecMutagen.28:348-353
DMN	Figure 5	male	intraperitoneal.injection	1perdayX1days	mouse	BALB/C x DBA/2 (40.6)	MutaMouse	lacZ	liver	9-10 weeks	1	14	mg.kg.day	MFx10^5	4	two.dose.plus.control	saline	Souliotis.1998.Carcinogenesis.19.5:731-739
