# Supplementary material for: Comparing BMD‐derived genotoxic potency estimations across variants of the transgenic rodent gene mutation assay
Source: Environ Mol Mutagen. 2017 Sep 25;58(9):632–43. doi: 10.1002/em.22137 (PMC5698699; doi:10.1002/em.22137)
Supplement: Supplementary file 6 — Supporting Information Tab S2 [file EM-58-632-s006.xlsx]

## Sheet: Sheet1
	Fig. 2	Exponential Model
	BMR = 10%	MM_BM	MM_SI	MM_Lv	gpt_BM	gpt_SI	gpt_Lv
	BMD	28.985	24.191	58.89	17.424	17.086	2.828
	BMDL	18.59	12.45	37.48	10.4	8.252	1.393
	BMDU	40.05	36.17	75.15	24.55	27.91	3.936
	Fig. 2	Hill Model
	BMR = 10%	MM_BM	MM_SI	MM_Lv	gpt_BM	gpt_SI	gpt_Lv
	BMD	31.1	25.1	55.8	19.521	17.894	2.476
	BMDL	19.86	12.2	33.22	11.32	8.35	0
	BMDU	38.26	37.1	74.9	24.1	28.25	3.834
	Fig. 3	Exponential Model
	es_BMR	MM_BM	MM_SI	gpt_BM	gpt_SI
	BMD	46.778	39.094	28.146	27.613
	BMDL	36.25	26.38	20.1	17.58
	BMDU	58.94	51.15	36.21	37.2
	Fig. 3	Hill Model
	es_BMR	MM_BM	MM_SI	gpt_BM	gpt_SI
	BMD	46.62	39.57	29.223	28.114
	BMDL	37.2	26.5	20.76	17.76
	BMDU	56.1	51.3	35.74	38.13
	Fig. 4	Exponential Model
	es_BMR	MM_CII_s1	MM_CII_s2	MM_LacZ_s1	MM_lacZ_s2	gpt
	BMD	2.642	7.887	3.792	3.792	1.161
	BMDL	1.606	5.416	2.629	2.629	0.5162
	BMDU	4.062	10.92	6.226	6.226	2.19
	Fig. 4	Hill Model
	es_BMR	MM_CII_s1	MM_CII_s2	MM_LacZ_s1	MM_lacZ_s2	gpt
	BMD	2.642	7.887	3.527	4.626	1.161
	BMDL	1.606	5.415	2.44	3.152	0.5162
	BMDU	4.062	10.94	5.841	7.902	2.815
	Fig. 5	Exponential Model
	es_BMR	MM_lacZ	BBM_LacI
	BMD	2.494	1.628
	BMDL	0.9752	0.002548
	BMDU	4.445	3.919
	Fig. 5	Hill Model
	es_BMR	MM_lacZ	BBM_LacI
	BMD	2.53	1.818
	BMDL	0.9793	0.002708
	BMDU	4.421	3.87
	BMR = benchmark response, MM = MutaMouse, gpt = gpt delta mouse, BM = bone marrow, SI = small intestine, Lv = liver s1 = study one, s2 = study two, cII = cII transgene, lacZ = lacZ transgene, lacI = lacI transgene, BBM = big blue mouse es_BMR = endpoint specific BMR (control group mean plus one typical standard deviation, see methods)
